# Supplementary material for: New Nostocyclophanes from Nostoc linckia
Source: Mar Drugs. 2023 Jan 31;21(2):101. doi: 10.3390/md21020101 (PMC9967113; doi:10.3390/md21020101)
Supplement: Supplementary file 1 [file marinedrugs-21-00101-s001.zip]

Archive with 1 entries (1 files):
- marinedrugs-1972303-supplementary.pdf
